# Supplementary material for: Spinach Methanolic Extract Attenuates the Retinal Degeneration in Diabetic Rats
Source: Antioxidants (Basel). 2021 May 3;10(5):717. doi: 10.3390/antiox10050717 (PMC8147642; doi:10.3390/antiox10050717)
Supplement: Supplementary file 1 [file antioxidants-10-00717-s001.zip]

Archive with 1 entries (1 files):
- antioxidants-1174210-supplementary.pdf
